# Supplementary material for: Bioinformatics Workflow for Clinical Whole Genome Sequencing at Partners HealthCare Personalized Medicine
Source: J Pers Med. 2016 Feb 27;6(1):12. doi: 10.3390/jpm6010012 (PMC4810391; doi:10.3390/jpm6010012)
Supplement: Supplementary file 1 [file jpm-06-00012-s001.zip]

Archive with 1 entries (1 files):
- jpm-105511-supplementary-final.xlsx
