# Supplementary material for: Bioinformatics Workflow for Clinical Whole Genome Sequencing at Partners HealthCare Personalized Medicine
Source: J Pers Med. 2016 Feb 27;6(1):12. doi: 10.3390/jpm6010012 (PMC4810391; doi:10.3390/jpm6010012)
Supplement: Supplementary file 1 [file jpm-06-00012-s001.zip › jpm-105511-supplementary-final.xlsx]

## Sheet: coverage_clinvar_pathogenic_num
Gene	# Clinically Significant Variants	% Callable
A1BG	0	88
A1CF	0	99
A2M	0	99
A2ML1	0	99
A3GALT2	0	79
A4GALT	0	87
A4GNT	0	99
AAAS	1	98
AACS	0	98
AADAC	0	100
AADACL2	0	99
AADACL3	0	99
AADACL4	0	98
AADAT	0	100
AAED1	0	84
AAGAB	0	99
AAK1	0	99
AAMDC	0	100
AAMP	0	96
AANAT	0	97
AAR2	0	98
AARD	0	91
AARS	4	99
AARS2	0	94
AARSD1	0	97
AASDH	0	100
AASDHPPT	0	99
AASS	0	99
AATF	0	98
AATK	0	87
ABAT	5	96
ABCA1	0	99
ABCA10	0	100
ABCA12	0	100
ABCA13	0	99
ABCA2	0	83
ABCA3	1	96
ABCA4	47	99
ABCA5	0	100
ABCA6	0	100
ABCA7	0	89
ABCA8	0	100
ABCA9	0	99
ABCB1	0	100
ABCB10	0	89
ABCB11	0	99
ABCB4	3	100
ABCB5	0	100
ABCB6	0	97
ABCB7	4	76
ABCB8	0	97
ABCB9	0	95
ABCC1	0	97
ABCC10	0	97
ABCC11	0	99
ABCC12	0	99
ABCC2	3	99
ABCC3	0	97
ABCC4	0	99
ABCC5	0	99
ABCC6	5	81
ABCC8	39	97
ABCC9	7	100
ABCD1	33	57
ABCD2	0	100
ABCD3	0	99
ABCD4	1	96
ABCE1	0	100
ABCF1	0	98
ABCF2	0	99
ABCF3	0	98
ABCG1	0	97
ABCG2	0	100
ABCG4	0	96
ABCG5	0	97
ABCG8	0	97
ABHD1	0	98
ABHD10	0	99
ABHD11	0	93
ABHD12	1	93
ABHD12B	0	97
ABHD13	0	100
ABHD14A	0	92
ABHD14B	0	97
ABHD15	0	92
ABHD16A	0	96
ABHD16B	0	85
ABHD17A	0	59
ABHD17B	0	100
ABHD17C	0	85
ABHD2	0	98
ABHD3	0	99
ABHD4	0	97
ABHD5	0	97
ABHD6	0	100
ABHD8	0	91
ABI1	0	100
ABI2	0	99
ABI3	0	92
ABI3BP	0	99
ABL1	0	96
ABL2	0	94
ABLIM1	0	99
ABLIM2	0	93
ABLIM3	0	99
ABO	0	95
ABR	0	90
ABRA	0	98
ABRACL	0	100
ABT1	0	97
ABTB1	0	95
ABTB2	0	91
ACAA1	0	96
ACAA2	0	100
ACACA	0	100
ACACB	0	98
ACAD10	0	98
ACAD11	0	100
ACAD8	4	96
ACAD9	0	95
ACADL	0	99
ACADM	31	99
ACADS	27	97
ACADSB	1	99
ACADVL	50	94
ACAN	0	81
ACAP1	0	96
ACAP2	0	99
ACAP3	0	81
ACAT1	10	99
ACAT2	0	99
ACBD3	0	96
ACBD4	0	96
ACBD5	0	98
ACBD6	0	100
ACBD7	0	100
ACCS	0	97
ACCSL	0	99
ACD	0	93
ACE	0	94
ACE2	0	77
ACER1	0	99
ACER2	0	96
ACER3	0	98
ACHE	0	93
ACIN1	0	94
ACKR1	0	100
ACKR2	0	99
ACKR3	0	98
ACKR4	0	34
ACLY	0	97
ACMSD	0	99
ACN9	0	99
ACO1	0	99
ACO2	0	97
ACOT1	0	23
ACOT11	0	93
ACOT12	0	97
ACOT13	0	100
ACOT2	0	49
ACOT4	0	97
ACOT6	0	99
ACOT7	0	91
ACOT8	0	97
ACOT9	0	80
ACOX1	0	98
ACOX2	0	99
ACOX3	0	98
ACOXL	0	98
ACP1	0	99
ACP2	0	97
ACP5	0	98
ACP6	0	98
ACPP	0	99
ACPT	0	90
ACR	0	54
ACRBP	0	98
ACRC	0	67
ACRV1	0	100
ACSBG1	0	97
ACSBG2	0	99
ACSF2	0	97
ACSF3	7	95
ACSL1	0	99
ACSL3	0	100
ACSL4	0	81
ACSL5	0	99
ACSL6	0	98
ACSM1	0	99
ACSM2A	0	87
ACSM2B	0	87
ACSM3	0	100
ACSM4	0	99
ACSM5	0	94
ACSM6	0	99
ACSS1	0	96
ACSS2	0	96
ACSS3	0	99
ACTA1	8	85
ACTA2	13	99
ACTB	19	95
ACTBL2	0	99
ACTC1	0	96
ACTG1	9	95
ACTG2	2	99
ACTL10	0	92
ACTL6A	0	98
ACTL6B	0	94
ACTL7A	0	94
ACTL7B	0	95
ACTL8	0	96
ACTL9	0	91
ACTN1	0	95
ACTN2	10	97
ACTN3	0	95
ACTN4	0	92
ACTR10	0	98
ACTR1A	0	99
ACTR1B	0	97
ACTR2	0	99
ACTR3	0	98
ACTR3B	0	70
ACTR3C	0	73
ACTR5	0	96
ACTR6	0	100
ACTR8	0	99
ACTRT1	0	73
ACTRT2	0	94
ACTRT3	0	87
ACVR1	0	99
ACVR1B	0	96
ACVR1C	0	99
ACVR2A	0	99
ACVR2B	0	97
ACVRL1	2	94
ACY1	0	99
ACY3	0	96
ACYP1	0	99
ACYP2	0	99
ADA	19	98
ADAD1	0	100
ADAD2	0	90
ADAL	0	100
ADAM10	0	99
ADAM11	0	93
ADAM12	0	98
ADAM15	0	93
ADAM17	0	99
ADAM18	0	100
ADAM19	0	98
ADAM2	0	100
ADAM20	0	100
ADAM21	0	89
ADAM22	0	99
ADAM23	0	97
ADAM28	0	99
ADAM29	0	99
ADAM30	0	100
ADAM32	0	100
ADAM33	0	93
ADAM7	0	100
ADAM8	0	93
ADAM9	0	98
ADAMDEC1	0	100
ADAMTS1	0	97
ADAMTS10	0	92
ADAMTS12	0	99
ADAMTS13	1	93
ADAMTS14	0	95
ADAMTS15	0	93
ADAMTS16	0	97
ADAMTS17	0	90
ADAMTS18	0	98
ADAMTS19	0	95
ADAMTS2	0	92
ADAMTS20	0	99
ADAMTS3	0	99
ADAMTS4	0	97
ADAMTS5	0	94
ADAMTS6	0	100
ADAMTS7	0	83
ADAMTS8	0	87
ADAMTS9	0	98
ADAMTSL1	0	97
ADAMTSL2	5	32
ADAMTSL3	0	99
ADAMTSL4	0	94
ADAMTSL5	0	89
ADAP1	0	91
ADAP2	0	97
ADAR	2	98
ADARB1	0	97
ADARB2	0	90
ADAT1	0	99
ADAT2	0	99
ADAT3	0	83
ADCK1	0	98
ADCK2	0	96
ADCK3	2	95
ADCK4	0	94
ADCK5	0	83
ADCY1	0	91
ADCY10	0	100
ADCY2	0	96
ADCY3	0	95
ADCY4	0	98
ADCY5	0	92
ADCY6	0	96
ADCY7	0	96
ADCY8	0	96
ADCY9	0	96
ADCYAP1	0	89
ADCYAP1R1	0	99
ADD1	0	98
ADD2	0	96
ADD3	0	100
ADGB	0	100
ADH1A	0	100
ADH1B	0	100
ADH1C	0	99
ADH4	0	100
ADH5	0	99
ADH6	0	99
ADH7	0	99
ADHFE1	0	99
ADI1	0	92
ADIG	0	100
ADIPOQ	0	98
ADIPOR1	0	100
ADIPOR2	0	98
ADIRF	0	95
ADK	1	99
ADM	0	92
ADM2	0	89
ADM5	0	91
ADNP	0	99
ADNP2	0	99
ADO	0	87
ADORA1	0	97
ADORA2A	0	98
ADORA2B	0	95
ADORA3	0	99
ADPGK	0	98
ADPRH	0	100
ADPRHL1	0	91
ADPRHL2	0	96
ADPRM	0	100
ADRA1A	0	94
ADRA1B	0	79
ADRA1D	0	81
ADRA2A	0	79
ADRA2B	1	93
ADRA2C	0	61
ADRB1	0	78
ADRB2	0	98
ADRB3	0	84
ADRBK1	0	94
ADRBK2	0	99
ADRM1	0	96
ADSL	1	99
ADSS	0	99
ADSSL1	0	92
ADTRP	0	99
AEBP1	0	91
AEBP2	0	86
AEN	0	98
AES	0	85
AFAP1	0	97
AFAP1L1	0	98
AFAP1L2	0	97
AFF1	0	95
AFF2	0	76
AFF3	0	95
AFF4	0	100
AFG3L2	9	98
AFM	0	100
AFMID	0	97
AFP	0	100
AFTPH	0	100
AGA	21	99
AGAP1	0	94
AGAP11	0	81
AGAP2	0	92
AGAP3	0	90
AGAP4	0	0
AGAP5	0	12
AGAP6	0	19
AGAP7P	0	6
AGAP9	0	0
AGBL1	0	99
AGBL2	0	98
AGBL3	0	100
AGBL4	0	99
AGBL5	0	99
AGER	0	97
AGFG1	0	98
AGFG2	0	90
AGGF1	0	99
AGK	0	99
AGL	26	100
AGMAT	0	94
AGMO	0	100
AGO1	0	99
AGO2	0	96
AGO3	0	99
AGO4	0	98
AGPAT1	0	97
AGPAT2	0	87
AGPAT3	0	97
AGPAT4	0	97
AGPAT5	0	98
AGPAT6	0	99
AGPAT9	0	99
AGPS	0	96
AGR2	0	98
AGR3	0	100
AGRN	1	79
AGRP	0	97
AGT	0	98
AGTPBP1	0	98
AGTR1	0	100
AGTR2	0	79
AGTRAP	0	96
AGXT	173	96
AGXT2	0	99
AHCTF1	0	92
AHCY	0	96
AHCYL1	0	98
AHCYL2	0	92
AHDC1	3	87
AHI1	6	100
AHNAK	0	99
AHNAK2	0	85
AHR	0	99
AHRR	0	92
AHSA1	0	98
AHSA2	0	100
AHSG	0	96
AHSP	0	99
AICDA	3	97
AIDA	0	90
AIF1	0	98
AIF1L	0	94
AIFM1	14	70
AIFM2	0	95
AIFM3	0	91
AIG1	0	96
AIM1	0	97
AIM1L	0	94
AIM2	0	100
AIMP1	0	100
AIMP2	0	97
AIP	54	98
AIPL1	5	96
AIRE	14	85
AJAP1	0	92
AJUBA	0	92
AK1	0	97
AK2	1	99
AK3	0	97
AK4	0	78
AK5	0	100
AK6	0	97
AK7	0	99
AK8	0	97
AK9	0	100
AKAP1	0	97
AKAP10	0	98
AKAP11	0	100
AKAP12	0	97
AKAP13	0	99
AKAP14	0	76
AKAP17A	0	92
AKAP2	0	97
AKAP3	0	98
AKAP4	0	76
AKAP5	0	99
AKAP6	0	100
AKAP7	0	99
AKAP8	0	95
AKAP8L	0	95
AKAP9	1	100
AKIP1	0	97
AKIRIN1	0	85
AKIRIN2	0	93
AKNA	0	94
AKNAD1	0	99
AKR1A1	0	98
AKR1B1	0	98
AKR1B10	0	92
AKR1B15	0	96
AKR1C1	0	57
AKR1C2	0	56
AKR1C3	0	87
AKR1C4	0	100
AKR1D1	0	98
AKR1E2	0	97
AKR7A2	0	90
AKR7A3	0	86
AKT1	1	94
AKT1S1	0	85
AKT2	0	95
AKT3	0	99
AKTIP	0	99
ALAD	0	98
ALAS1	0	98
ALAS2	2	70
ALB	0	99
ALCAM	0	100
ALDH16A1	0	92
ALDH18A1	1	99
ALDH1A1	0	100
ALDH1A2	0	99
ALDH1A3	1	95
ALDH1B1	0	97
ALDH1L1	0	97
ALDH1L2	0	98
ALDH2	0	95
ALDH3A1	0	96
ALDH3A2	8	99
ALDH3B1	0	95
ALDH3B2	0	94
ALDH4A1	0	94
ALDH5A1	1	91
ALDH6A1	0	99
ALDH7A1	2	98
ALDH8A1	0	98
ALDH9A1	0	97
ALDOA	0	97
ALDOB	11	98
ALDOC	0	99
ALG1	6	98
ALG10	0	98
ALG10B	0	97
ALG11	0	100
ALG12	0	97
ALG13	1	73
ALG14	0	100
ALG1L	0	93
ALG1L2	0	95
ALG2	0	96
ALG3	0	97
ALG5	0	99
ALG6	1	100
ALG8	1	98
ALG9	1	97
ALK	0	95
ALKBH1	0	99
ALKBH2	0	96
ALKBH3	0	98
ALKBH4	0	90
ALKBH5	0	91
ALKBH6	0	86
ALKBH7	0	90
ALKBH8	0	99
ALLC	0	99
ALMS1	6	99
ALOX12	0	92
ALOX12B	0	96
ALOX15	0	89
ALOX15B	0	93
ALOX5	0	96
ALOX5AP	0	99
ALOXE3	0	96
ALPI	0	93
ALPK1	0	99
ALPK2	0	99
ALPK3	0	94
ALPL	16	96
ALPP	0	69
ALPPL2	0	58
ALS2	14	99
ALS2CL	0	95
ALS2CR11	0	99
ALS2CR12	0	100
ALX1	0	98
ALX3	0	88
ALX4	1	92
ALYREF	0	82
AMACR	0	94
AMBN	0	100
AMBP	0	98
AMBRA1	0	96
AMD1	0	99
AMDHD1	0	97
AMDHD2	0	88
AMELX	0	61
AMELY	0	16
AMER1	0	69
AMER2	0	80
AMER3	0	93
AMFR	0	96
AMH	0	84
AMHR2	0	97
AMICA1	0	99
AMIGO1	0	93
AMIGO2	0	99
AMIGO3	0	91
AMMECR1	0	67
AMMECR1L	0	99
AMN	20	76
AMN1	0	97
AMOT	0	69
AMOTL1	0	98
AMOTL2	0	96
AMPD1	5	100
AMPD2	1	92
AMPD3	0	98
AMPH	0	98
AMT	16	95
AMTN	0	100
AMY1A	0	0
AMY2A	0	18
AMY2B	0	87
AMZ1	0	96
AMZ2	0	100
ANAPC1	0	42
ANAPC10	0	99
ANAPC11	0	93
ANAPC13	0	100
ANAPC15	0	100
ANAPC16	0	95
ANAPC2	0	91
ANAPC4	0	100
ANAPC5	0	99
ANAPC7	0	98
ANG	0	99
ANGEL1	0	97
ANGEL2	0	99
ANGPT1	0	100
ANGPT2	0	98
ANGPT4	0	97
ANGPTL1	0	98
ANGPTL2	0	90
ANGPTL3	0	100
ANGPTL4	0	94
ANGPTL5	0	100
ANGPTL6	0	88
ANGPTL7	0	98
ANHX	0	98
ANK1	0	97
ANK2	15	99
ANK3	1	100
ANKAR	0	100
ANKDD1A	0	96
ANKDD1B	0	99
ANKEF1	0	100
ANKFN1	0	99
ANKFY1	0	97
ANKH	0	97
ANKHD1	0	98
ANKHD1-EIF4EBP3	0	100
ANKIB1	0	99
ANKK1	0	97
ANKLE1	0	93
ANKLE2	0	92
ANKMY1	0	97
ANKMY2	0	99
ANKRA2	0	100
ANKRD1	3	96
ANKRD10	0	95
ANKRD11	0	86
ANKRD12	0	100
ANKRD13A	0	99
ANKRD13B	0	91
ANKRD13C	0	98
ANKRD13D	0	93
ANKRD16	0	92
ANKRD17	0	99
ANKRD18A	0	98
ANKRD18B	0	98
ANKRD2	0	93
ANKRD20A1	0	1
ANKRD20A2	0	0
ANKRD20A3	0	0
ANKRD20A4	0	2
ANKRD22	0	99
ANKRD23	0	94
ANKRD24	0	92
ANKRD26	0	100
ANKRD27	0	98
ANKRD28	0	100
ANKRD29	0	97
ANKRD30A	0	87
ANKRD30B	0	84
ANKRD31	0	100
ANKRD32	0	100
ANKRD33	0	96
ANKRD33B	0	83
ANKRD34A	0	89
ANKRD34B	0	98
ANKRD34C	0	98
ANKRD35	0	97
ANKRD36	0	47
ANKRD36B	0	31
ANKRD37	0	100
ANKRD39	0	97
ANKRD40	0	98
ANKRD42	0	100
ANKRD44	0	99
ANKRD45	0	100
ANKRD46	0	99
ANKRD49	0	100
ANKRD50	0	100
ANKRD52	0	97
ANKRD53	0	95
ANKRD54	0	92
ANKRD55	0	99
ANKRD6	0	99
ANKRD61	0	98
ANKRD62	0	96
ANKRD63	0	77
ANKRD65	0	75
ANKRD66	0	99
ANKRD7	0	100
ANKRD9	0	72
ANKS1A	0	95
ANKS1B	0	99
ANKS3	0	94
ANKS4B	0	98
ANKS6	0	92
ANKUB1	0	100
ANKZF1	0	98
ANLN	0	100
ANO1	0	93
ANO10	0	100
ANO2	0	97
ANO3	0	100
ANO4	0	99
ANO5	16	100
ANO6	0	99
ANO7	0	89
ANO8	0	79
ANO9	0	87
ANP32A	0	98
ANP32B	0	99
ANP32C	0	98
ANP32D	0	100
ANP32E	0	99
ANPEP	0	96
ANTXR1	0	90
ANTXR2	0	99
ANTXRL	0	97
ANXA1	0	100
ANXA10	0	99
ANXA11	0	97
ANXA13	0	99
ANXA2	0	98
ANXA2R	0	99
ANXA3	0	100
ANXA4	0	99
ANXA5	0	99
ANXA6	0	99
ANXA7	0	99
ANXA8	0	0
ANXA8L1	0	4
ANXA9	0	98
AOAH	0	99
AOC1	0	95
AOC2	0	97
AOC3	0	92
AOX1	0	99
AP1AR	0	99
AP1B1	0	93
AP1G1	0	100
AP1G2	0	99
AP1M1	0	97
AP1M2	0	97
AP1S1	0	98
AP1S2	1	80
AP1S3	0	99
AP2A1	0	91
AP2A2	0	96
AP2B1	0	99
AP2M1	0	99
AP2S1	0	93
AP3B1	3	100
AP3B2	0	96
AP3D1	0	95
AP3M1	0	100
AP3M2	0	99
AP3S1	0	99
AP3S2	0	98
AP4B1	1	100
AP4E1	0	99
AP4M1	1	94
AP4S1	0	95
AP5B1	0	93
AP5M1	0	100
AP5S1	0	96
AP5Z1	0	93
APAF1	0	100
APBA1	0	93
APBA2	0	95
APBA3	0	92
APBB1	0	97
APBB1IP	0	84
APBB2	0	97
APBB3	0	98
APC	83	99
APC2	0	81
APCDD1	0	96
APCDD1L	0	90
APCS	0	100
APEH	0	98
APEX1	0	98
APEX2	0	64
APH1A	0	96
APH1B	0	94
API5	0	100
APIP	0	97
APITD1-CORT	0	98
APLF	0	98
APLN	0	48
APLNR	0	97
APLP1	0	91
APLP2	0	96
APMAP	0	97
APOA1	0	91
APOA1BP	0	95
APOA2	0	97
APOA4	0	98
APOA5	0	95
APOB	3	100
APOBEC1	0	100
APOBEC2	0	97
APOBEC3A	0	52
APOBEC3B	0	58
APOBEC3C	0	94
APOBEC3D	0	90
APOBEC3F	0	81
APOBEC3G	0	89
APOBEC3H	0	74
APOBEC4	0	100
APOBR	0	93
APOC1	0	94
APOC2	0	98
APOC3	4	97
APOC4	0	96
APOD	0	98
APOE	0	85
APOF	0	100
APOH	1	100
APOL1	0	99
APOL2	0	96
APOL3	0	100
APOL4	0	99
APOL5	0	95
APOL6	0	100
APOLD1	0	93
APOM	0	99
APOO	0	78
APOOL	0	80
APOPT1	0	95
APP	14	96
APPBP2	0	99
APPL1	0	100
APPL2	0	99
APRT	1	92
APTX	0	99
AQP1	0	95
AQP10	0	94
AQP11	0	97
AQP12A	0	31
AQP12B	0	30
AQP2	1	96
AQP3	0	92
AQP4	0	99
AQP5	0	90
AQP6	0	96
AQP7	0	98
AQP8	0	97
AQP9	0	99
AQPEP	0	99
AQR	0	99
AR	0	64
ARAF	0	61
ARAP1	0	91
ARAP2	0	100
ARAP3	0	95
ARC	0	81
ARCN1	0	100
AREG	0	5
AREL1	0	99
ARF1	0	97
ARF3	0	99
ARF4	0	100
ARF5	0	97
ARF6	0	99
ARFGAP1	0	94
ARFGAP2	0	98
ARFGAP3	0	99
ARFGEF1	0	99
ARFGEF2	2	99
ARFIP1	0	100
ARFIP2	0	99
ARFRP1	0	96
ARG1	0	100
ARG2	0	99
ARGFX	0	98
ARGLU1	0	89
ARHGAP1	0	98
ARHGAP10	0	98
ARHGAP11A	0	84
ARHGAP11B	0	43
ARHGAP12	0	100
ARHGAP15	0	99
ARHGAP17	0	93
ARHGAP18	0	99
ARHGAP19	0	99
ARHGAP20	0	99
ARHGAP21	0	92
ARHGAP22	0	92
ARHGAP23	0	83
ARHGAP24	0	99
ARHGAP25	0	99
ARHGAP26	0	98
ARHGAP27	0	86
ARHGAP28	0	100
ARHGAP29	0	100
ARHGAP30	0	97
ARHGAP31	0	99
ARHGAP32	0	99
ARHGAP33	0	81
ARHGAP35	0	97
ARHGAP36	0	69
ARHGAP39	0	88
ARHGAP4	0	56
ARHGAP40	0	96
ARHGAP42	0	99
ARHGAP44	0	94
ARHGAP5	0	100
ARHGAP6	0	67
ARHGAP8	0	91
ARHGAP9	0	94
ARHGDIA	0	93
ARHGDIB	0	99
ARHGDIG	0	82
ARHGEF1	0	93
ARHGEF10	1	98
ARHGEF10L	0	95
ARHGEF11	0	98
ARHGEF12	0	100
ARHGEF15	0	86
ARHGEF16	0	95
ARHGEF17	0	94
ARHGEF18	0	92
ARHGEF19	0	94
ARHGEF2	0	95
ARHGEF25	0	93
ARHGEF26	0	97
ARHGEF28	0	99
ARHGEF3	0	99
ARHGEF33	0	94
ARHGEF35	0	6
ARHGEF37	0	98
ARHGEF38	0	100
ARHGEF39	0	98
ARHGEF4	0	98
ARHGEF40	0	96
ARHGEF5	0	9
ARHGEF6	1	76
ARHGEF7	0	96
ARHGEF9	0	74
ARID1A	0	89
ARID1B	5	88
ARID2	0	100
ARID3A	0	89
ARID3B	0	90
ARID3C	0	91
ARID4A	0	100
ARID4B	0	100
ARID5A	0	95
ARID5B	0	98
ARIH1	0	95
ARIH2	0	100
ARIH2OS	0	82
ARL1	0	100
ARL10	0	88
ARL11	0	97
ARL13A	0	81
ARL13B	1	99
ARL14	0	100
ARL14EP	1	100
ARL14EPL	0	99
ARL15	0	99
ARL16	0	92
ARL17A	0	0
ARL2	0	96
ARL2BP	0	99
ARL3	0	98
ARL4A	0	68
ARL4C	0	96
ARL4D	0	92
ARL5A	0	100
ARL5B	0	100
ARL5C	0	99
ARL6	2	100
ARL6IP1	0	100
ARL6IP4	0	92
ARL6IP5	0	99
ARL6IP6	0	91
ARL8A	0	96
ARL8B	0	99
ARL9	0	100
ARMC1	0	100
ARMC10	0	90
ARMC12	0	97
ARMC2	0	100
ARMC3	0	99
ARMC4	0	96
ARMC5	0	91
ARMC6	0	95
ARMC7	0	95
ARMC8	0	99
ARMC9	0	98
ARMCX1	0	74
ARMCX2	0	70
ARMCX3	0	74
ARMCX4	0	68
ARMCX5	0	78
ARMCX5-GPRASP2	0	72
ARMCX6	0	30
ARMS2	0	97
ARNT	0	98
ARNT2	0	98
ARNTL	0	99
ARNTL2	0	98
ARPC1A	0	99
ARPC1B	0	95
ARPC2	0	99
ARPC3	0	99
ARPC4	0	99
ARPC4-TTLL3	0	99
ARPC5	0	97
ARPC5L	0	94
ARPIN	0	100
ARPP19	0	99
ARPP21	0	99
ARR3	0	70
ARRB1	0	96
ARRB2	0	90
ARRDC1	0	89
ARRDC2	0	87
ARRDC3	0	100
ARRDC4	0	94
ARRDC5	0	97
ARSA	38	94
ARSB	7	95
ARSD	0	75
ARSE	5	69
ARSF	0	74
ARSG	0	99
ARSH	0	67
ARSI	0	94
ARSJ	0	99
ARSK	0	100
ART1	0	96
ART3	0	99
ART4	0	100
ART5	0	96
ARTN	0	63
ARV1	1	97
ARVCF	0	94
ARX	19	45
AS3MT	0	98
ASAH1	1	99
ASAH2	0	23
ASAH2B	0	17
ASAP1	0	99
ASAP2	0	96
ASAP3	0	94
ASB1	0	97
ASB10	4	94
ASB11	0	73
ASB12	0	65
ASB13	0	96
ASB14	0	100
ASB15	0	100
ASB16	0	90
ASB17	0	100
ASB18	0	77
ASB2	0	93
ASB3	0	100
ASB4	0	99
ASB5	0	99
ASB6	0	95
ASB7	0	100
ASB8	0	100
ASB9	0	75
ASCC1	0	99
ASCC2	0	97
ASCC3	0	100
ASCL1	0	89
ASCL2	0	79
ASCL3	0	98
ASCL4	0	83
ASCL5	0	81
ASF1A	0	100
ASF1B	0	94
ASGR1	0	89
ASGR2	0	99
ASH1L	0	99
ASH2L	0	98
ASIC1	0	96
ASIC2	0	88
ASIC3	0	93
ASIC4	0	95
ASIC5	0	100
ASIP	0	88
ASL	22	95
ASMT	0	98
ASMTL	0	93
ASNA1	0	97
ASNS	0	100
ASNSD1	0	100
ASPA	0	100
ASPDH	0	94
ASPG	0	94
ASPH	0	99
ASPHD1	0	90
ASPHD2	0	98
ASPM	53	99
ASPN	0	100
ASPRV1	0	97
ASPSCR1	0	91
ASRGL1	0	98
ASS1	24	96
ASTE1	0	99
ASTL	0	98
ASTN1	0	98
ASTN2	0	94
ASUN	0	100
ASXL1	3	98
ASXL2	0	98
ASXL3	0	97
ASZ1	0	99
ATAD1	0	99
ATAD2	0	99
ATAD2B	0	99
ATAD3A	0	62
ATAD3B	0	69
ATAD3C	0	82
ATAD5	0	100
ATAT1	0	91
ATCAY	0	94
ATE1	0	99
ATF1	0	100
ATF2	0	100
ATF3	0	100
ATF4	0	99
ATF5	0	61
ATF6	0	99
ATF6B	0	98
ATF7	0	99
ATF7IP	0	100
ATF7IP2	0	100
ATG10	0	100
ATG101	0	98
ATG12	0	96
ATG13	0	100
ATG14	0	96
ATG16L1	0	98
ATG16L2	0	89
ATG2A	0	95
ATG2B	0	100
ATG3	0	99
ATG4A	0	80
ATG4B	0	98
ATG4C	0	100
ATG4D	0	90
ATG5	0	100
ATG7	0	100
ATG9A	0	95
ATG9B	0	88
ATHL1	0	95
ATIC	0	99
ATL1	6	100
ATL2	0	99
ATL3	0	99
ATM	152	100
ATMIN	0	92
ATN1	1	91
ATOH1	0	92
ATOH7	0	79
ATOH8	0	84
ATOX1	0	97
ATP10A	0	95
ATP10B	0	98
ATP10D	0	100
ATP11A	0	97
ATP11AUN	0	96
ATP11B	0	100
ATP11C	0	81
ATP12A	0	98
ATP13A1	0	96
ATP13A2	1	92
ATP13A3	0	100
ATP13A4	0	100
ATP13A5	0	99
ATP1A1	3	99
ATP1A2	0	97
ATP1A3	51	96
ATP1A4	0	98
ATP1B1	0	99
ATP1B2	0	96
ATP1B3	0	100
ATP1B4	0	66
ATP2A1	2	96
ATP2A2	0	98
ATP2A3	0	92
ATP2B1	0	100
ATP2B2	0	95
ATP2B3	4	61
ATP2B4	0	99
ATP2C1	0	100
ATP2C2	0	98
ATP4A	0	91
ATP4B	0	96
ATP5A1	0	99
ATP5B	0	99
ATP5C1	0	100
ATP5D	0	88
ATP5E	0	97
ATP5F1	0	100
ATP5G1	0	98
ATP5G2	0	99
ATP5G3	0	100
ATP5H	0	100
ATP5I	0	83
ATP5J	0	100
ATP5J2	0	100
ATP5J2-PTCD1	0	96
ATP5L	0	98
ATP5L2	0	97
ATP5O	0	99
ATP5S	0	100
ATP5SL	0	98
ATP6AP1	0	63
ATP6AP1L	0	99
ATP6AP2	0	76
ATP6V0A1	0	98
ATP6V0A2	5	99
ATP6V0A4	0	99
ATP6V0B	0	95
ATP6V0C	0	90
ATP6V0D1	0	96
ATP6V0D2	0	99
ATP6V0E1	0	98
ATP6V0E2	0	94
ATP6V1A	0	99
ATP6V1B1	1	97
ATP6V1B2	0	98
ATP6V1C1	0	100
ATP6V1C2	0	98
ATP6V1D	0	100
ATP6V1E1	0	99
ATP6V1E2	0	100
ATP6V1F	0	92
ATP6V1G1	0	99
ATP6V1G2	0	96
ATP6V1G3	0	99
ATP6V1H	0	100
ATP7A	3	80
ATP7B	79	99
ATP8A1	0	100
ATP8A2	0	98
ATP8B1	6	98
ATP8B2	0	98
ATP8B3	0	85
ATP8B4	0	100
ATP9A	0	97
ATP9B	0	98
ATPAF1	0	87
ATPAF2	0	95
ATPIF1	0	96
ATR	0	99
ATRAID	0	95
ATRIP	0	97
ATRN	0	97
ATRNL1	0	98
ATRX	9	81
ATXN1	0	94
ATXN10	0	99
ATXN1L	0	98
ATXN2	0	90
ATXN2L	0	93
ATXN3	0	99
ATXN3L	0	78
ATXN7	0	92
ATXN7L1	0	97
ATXN7L2	0	92
ATXN7L3	0	97
ATXN7L3B	0	99
AUH	0	95
AUNIP	0	99
AUP1	0	98
AURKA	0	100
AURKAIP1	0	91
AURKB	0	98
AURKC	0	98
AUTS2	0	88
AVEN	0	86
AVIL	0	99
AVL9	0	97
AVP	0	67
AVPI1	0	97
AVPR1A	0	93
AVPR1B	0	94
AVPR2	15	62
AWAT1	0	67
AWAT2	0	73
AXDND1	0	100
AXIN1	0	94
AXIN2	0	95
AXL	0	96
AZGP1	0	97
AZI2	0	100
AZIN1	0	99
AZIN2	0	95
AZU1	0	86
B2M	0	99
B3GALNT1	0	100
B3GALNT2	6	95
B3GALT1	0	100
B3GALT2	0	100
B3GALT4	0	96
B3GALT5	0	97
B3GALT6	0	61
B3GALTL	0	97
B3GAT1	0	91
B3GAT2	0	91
B3GAT3	1	94
B3GNT1	0	95
B3GNT2	0	100
B3GNT3	0	88
B3GNT4	0	96
B3GNT5	0	100
B3GNT6	0	77
B3GNT7	0	93
B3GNT8	0	89
B3GNT9	0	88
B3GNTL1	0	97
B4GALNT1	0	94
B4GALNT2	0	97
B4GALNT3	0	96
B4GALNT4	0	79
B4GALT1	0	95
B4GALT2	0	90
B4GALT3	0	98
B4GALT4	0	100
B4GALT5	0	97
B4GALT6	0	100
B4GALT7	0	94
B9D1	1	96
B9D2	1	96
BAALC	0	91
BAAT	1	99
BABAM1	0	94
BACE1	0	96
BACE2	0	93
BACH1	0	100
BACH2	0	97
BAD	0	92
BAG1	0	90
BAG2	0	99
BAG3	10	94
BAG4	0	97
BAG5	0	100
BAG6	0	95
BAGE3	0	76
BAGE4	0	91
BAGE5	0	91
BAHCC1	0	88
BAHD1	0	95
BAI1	0	82
BAI2	0	93
BAI3	0	100
BAIAP2	0	93
BAIAP2L1	0	97
BAIAP2L2	0	84
BAIAP3	0	90
BAK1	0	96
BAMBI	0	99
BANF1	0	96
BANF2	0	99
BANK1	0	99
BANP	0	94
BAP1	0	97
BARD1	25	99
BARHL1	0	87
BARHL2	0	89
BARX1	0	81
BARX2	0	92
BASP1	0	86
BATF	0	97
BATF2	0	98
BATF3	0	83
BAX	0	91
BAZ1A	0	100
BAZ1B	0	99
BAZ2A	0	98
BAZ2B	0	99
BBC3	0	75
BBIP1	1	100
BBOX1	0	100
BBS1	3	97
BBS10	9	100
BBS12	2	100
BBS2	4	99
BBS4	4	99
BBS5	4	100
BBS7	1	100
BBS9	2	100
BBX	0	100
BCAM	0	89
BCAN	0	96
BCAP29	0	100
BCAP31	0	66
BCAR1	0	94
BCAR3	0	98
BCAS1	0	99
BCAS2	0	98
BCAS3	0	99
BCAS4	0	90
BCAT1	0	99
BCAT2	0	96
BCCIP	0	100
BCDIN3D	0	97
BCHE	0	100
BCKDHA	27	96
BCKDHB	33	95
BCKDK	0	96
BCL10	0	99
BCL11A	1	93
BCL11B	0	80
BCL2	0	88
BCL2A1	0	100
BCL2L1	0	94
BCL2L10	0	90
BCL2L11	0	98
BCL2L12	0	96
BCL2L13	0	97
BCL2L14	0	99
BCL2L15	0	100
BCL2L2	0	98
BCL2L2-PABPN1	0	98
BCL3	0	81
BCL6	0	97
BCL6B	0	95
BCL7A	0	90
BCL7B	0	94
BCL7C	0	93
BCL9	0	98
BCL9L	0	90
BCLAF1	0	100
BCMO1	0	99
BCO2	0	100
BCOR	4	68
BCORL1	0	60
BCR	0	84
BCS1L	6	97
BDH1	0	97
BDH2	0	99
BDKRB1	0	98
BDKRB2	0	98
BDNF	0	98
BDP1	0	99
BEAN1	0	93
BECN1	0	99
BECN1P1	0	98
BEGAIN	0	81
BEND2	0	77
BEND3	0	95
BEND4	0	88
BEND5	0	93
BEND6	0	100
BEND7	0	99
BEST1	19	98
BEST2	0	93
BEST3	0	99
BEST4	0	88
BET1	0	100
BET1L	0	96
BEX1	0	68
BEX2	0	68
BEX4	0	64
BEX5	0	73
BFAR	0	98
BFSP1	0	92
BFSP2	0	98
BGLAP	0	97
BGN	0	62
BHLHA15	0	91
BHLHA9	3	63
BHLHB9	0	78
BHLHE22	0	79
BHLHE23	0	74
BHLHE40	0	98
BHLHE41	0	81
BHMT	0	99
BHMT2	0	97
BICC1	0	99
BICD1	0	99
BICD2	3	94
BID	0	99
BIK	0	95
BIN1	1	94
BIN2	0	98
BIN3	0	95
BIRC2	0	100
BIRC3	0	100
BIRC5	0	97
BIRC6	0	99
BIRC7	0	94
BIRC8	0	100
BIVM	0	100
BIVM-ERCC5	0	99
BLCAP	0	94
BLID	0	99
BLK	0	95
BLM	19	100
BLMH	0	99
BLNK	0	99
BLOC1S1	0	95
BLOC1S2	0	96
BLOC1S3	1	77
BLOC1S4	0	85
BLOC1S5	0	98
BLOC1S6	0	97
BLVRA	0	100
BLVRB	0	89
BLZF1	0	100
BMF	0	98
BMI1	0	100
BMP1	1	93
BMP10	0	98
BMP15	0	72
BMP2	0	94
BMP2K	0	97
BMP3	0	98
BMP4	0	95
BMP5	0	97
BMP6	0	91
BMP7	0	93
BMP8A	0	42
BMP8B	0	42
BMPER	0	96
BMPR1A	18	99
BMPR1B	0	99
BMPR2	0	99
BMS1	0	97
BMX	0	77
BNC1	0	97
BNC2	0	98
BNIP1	0	99
BNIP2	0	98
BNIP3	0	97
BNIP3L	0	97
BNIPL	0	99
BOC	0	97
BOD1	0	91
BOD1L1	0	98
BOD1L2	0	93
BOK	0	86
BOLA1	0	92
BOLA2	0	0
BOLA3	0	97
BOLL	0	99
BOP1	0	10
BORA	0	99
BPGM	0	99
BPHL	0	96
BPI	0	98
BPIFA1	0	97
BPIFA2	0	99
BPIFA3	0	99
BPIFB1	0	98
BPIFB2	0	98
BPIFB3	0	97
BPIFB4	0	94
BPIFB6	0	97
BPIFC	0	98
BPNT1	0	100
BPTF	0	96
BPY2	0	0
BRAF	71	97
BRAP	0	98
BRAT1	1	92
BRCA1	1055	100
BRCA2	1141	100
BRCC3	0	73
BRD1	0	93
BRD2	0	98
BRD3	0	92
BRD4	0	78
BRD7	0	99
BRD8	0	99
BRD9	0	91
BRDT	0	100
BRE	0	99
BRF1	4	93
BRF2	0	97
BRI3	0	74
BRI3BP	0	83
BRICD5	0	95
BRINP1	0	99
BRINP2	0	98
BRINP3	0	99
BRIP1	50	100
BRIX1	0	99
BRK1	0	90
BRMS1	0	98
BRMS1L	0	99
BROX	0	99
BRPF1	0	97
BRPF3	0	98
BRS3	0	74
BRSK1	0	84
BRSK2	0	82
BRWD1	0	99
BRWD3	0	79
BSCL2	0	97
BSDC1	0	98
BSG	0	90
BSN	0	95
BSND	0	98
BSPH1	0	100
BSPRY	0	94
BST1	0	95
BST2	0	90
BSX	0	88
BTAF1	0	99
BTBD1	0	95
BTBD10	0	100
BTBD11	0	93
BTBD16	0	98
BTBD17	0	82
BTBD18	0	98
BTBD19	0	92
BTBD2	0	73
BTBD3	0	96
BTBD6	0	89
BTBD7	0	98
BTBD8	0	100
BTBD9	0	100
BTC	0	96
BTD	159	99
BTF3	0	95
BTF3L4	0	100
BTG1	0	98
BTG2	0	97
BTG3	0	100
BTG4	0	100
BTK	10	75
BTLA	0	99
BTN1A1	0	99
BTN2A1	0	99
BTN2A2	0	99
BTN3A1	0	83
BTN3A2	0	66
BTN3A3	0	87
BTNL10	0	99
BTNL2	0	100
BTNL3	0	68
BTNL8	0	79
BTNL9	0	90
BTRC	0	99
BUB1	0	100
BUB1B	2	100
BUB3	0	99
BUD13	0	98
BUD31	0	99
BVES	0	99
BYSL	0	93
BZRAP1	0	96
BZW1	0	97
BZW2	0	97
C10orf10	0	93
C10orf105	0	95
C10orf107	0	100
C10orf11	0	99
C10orf111	0	99
C10orf113	0	99
C10orf12	0	99
C10orf120	0	99
C10orf126	0	96
C10orf128	0	98
C10orf131	0	100
C10orf2	7	97
C10orf25	0	94
C10orf32	0	98
C10orf35	0	96
C10orf53	0	98
C10orf54	0	95
C10orf55	0	97
C10orf62	0	97
C10orf67	0	99
C10orf71	0	95
C10orf76	0	99
C10orf82	0	99
C10orf88	0	95
C10orf90	0	99
C10orf91	0	99
C10orf95	0	65
C10orf99	0	97
C11orf1	0	99
C11orf16	0	99
C11orf21	0	94
C11orf24	0	96
C11orf30	0	100
C11orf31	0	90
C11orf40	0	99
C11orf42	0	97
C11orf44	0	98
C11orf45	0	98
C11orf48	0	96
C11orf49	0	98
C11orf52	0	100
C11orf53	0	94
C11orf54	0	100
C11orf57	0	100
C11orf58	0	99
C11orf63	0	100
C11orf65	0	100
C11orf68	0	87
C11orf70	0	99
C11orf71	0	97
C11orf73	0	99
C11orf74	0	100
C11orf80	0	94
C11orf83	0	93
C11orf84	0	94
C11orf85	0	99
C11orf86	0	95
C11orf87	0	92
C11orf88	0	95
C11orf91	0	75
C11orf94	0	95
C11orf95	0	78
C11orf96	0	80
C11orf97	0	92
C12orf10	0	96
C12orf29	0	100
C12orf4	1	100
C12orf40	0	100
C12orf42	0	94
C12orf43	0	93
C12orf45	0	97
C12orf49	0	98
C12orf5	0	100
C12orf50	0	100
C12orf54	0	100
C12orf56	0	98
C12orf57	1	96
C12orf60	0	100
C12orf61	0	88
C12orf65	0	100
C12orf66	0	98
C12orf71	0	100
C12orf73	0	100
C12orf74	0	98
C12orf75	0	89
C12orf76	0	98
C12orf77	0	100
C12orf79	0	100
C12orf80	0	97
C14orf1	0	99
C14orf105	0	96
C14orf119	0	99
C14orf132	0	96
C14orf142	0	96
C14orf159	0	96
C14orf166	0	99
C14orf169	0	90
C14orf177	0	99
C14orf178	0	100
C14orf180	0	90
C14orf182	0	99
C14orf183	0	98
C14orf2	0	100
C14orf28	0	100
C14orf37	0	100
C14orf39	0	100
C14orf79	0	97
C14orf80	0	86
C14orf93	0	97
C15orf26	0	99
C15orf27	0	97
C15orf32	0	100
C15orf38-AP3S2	0	96
C15orf39	0	93
C15orf40	0	96
C15orf41	2	99
C15orf43	0	98
C15orf48	0	100
C15orf52	0	93
C15orf53	0	100
C15orf54	0	100
C15orf56	0	80
C15orf57	0	96
C15orf59	0	85
C15orf61	0	88
C15orf62	0	97
C15orf65	0	99
C16orf13	0	89
C16orf3	0	95
C16orf45	0	95
C16orf46	0	98
C16orf47	0	100
C16orf52	0	92
C16orf54	0	96
C16orf58	0	95
C16orf59	0	95
C16orf62	0	97
C16orf70	0	99
C16orf71	0	97
C16orf72	0	94
C16orf74	0	94
C16orf78	0	97
C16orf80	0	97
C16orf82	0	97
C16orf86	0	93
C16orf87	0	100
C16orf89	0	97
C16orf90	0	92
C16orf91	0	95
C16orf92	0	98
C16orf93	0	96
C16orf95	0	95
C16orf96	0	95
C16orf97	0	99
C17orf100	0	82
C17orf102	0	93
C17orf104	0	98
C17orf105	0	100
C17orf107	0	93
C17orf112	0	100
C17orf47	0	98
C17orf49	0	96
C17orf50	0	88
C17orf51	0	96
C17orf53	0	98
C17orf58	0	97
C17orf59	0	84
C17orf62	0	97
C17orf64	0	95
C17orf67	0	99
C17orf70	0	90
C17orf74	0	94
C17orf75	0	98
C17orf77	0	98
C17orf78	0	100
C17orf80	0	98
C17orf82	0	87
C17orf85	0	98
C17orf89	0	87
C17orf96	0	70
C17orf97	0	69
C17orf98	0	94
C17orf99	0	95
C18orf21	0	99
C18orf25	0	98
C18orf32	0	99
C18orf42	0	100
C18orf54	0	100
C18orf63	0	100
C18orf8	0	99
C19orf10	0	85
C19orf12	5	96
C19orf18	0	99
C19orf24	0	77
C19orf25	0	91
C19orf26	0	87
C19orf33	0	96
C19orf35	0	86
C19orf38	0	97
C19orf40	0	98
C19orf43	0	78
C19orf44	0	98
C19orf45	0	86
C19orf47	0	96
C19orf48	0	99
C19orf52	0	85
C19orf53	0	94
C19orf54	0	98
C19orf57	0	97
C19orf60	0	88
C19orf66	0	92
C19orf67	0	95
C19orf68	0	85
C19orf70	0	92
C19orf71	0	89
C19orf73	0	83
C19orf80	0	95
C19orf81	0	94
C19orf82	0	97
C19orf83	0	94
C19orf84	0	85
C1D	0	93
C1GALT1	0	100
C1GALT1C1	0	86
C1orf100	0	99
C1orf101	0	100
C1orf105	0	100
C1orf106	0	82
C1orf109	0	98
C1orf110	0	99
C1orf111	0	99
C1orf112	0	100
C1orf115	0	82
C1orf116	0	94
C1orf122	0	69
C1orf123	0	98
C1orf127	0	97
C1orf131	0	99
C1orf137	0	100
C1orf141	0	100
C1orf146	0	100
C1orf158	0	98
C1orf159	0	89
C1orf162	0	100
C1orf167	0	95
C1orf168	0	99
C1orf174	0	99
C1orf177	0	96
C1orf185	0	100
C1orf186	0	98
C1orf189	0	98
C1orf192	0	99
C1orf194	0	98
C1orf195	0	99
C1orf198	0	87
C1orf204	0	93
C1orf21	0	100
C1orf210	0	94
C1orf216	0	98
C1orf226	0	99
C1orf228	0	95
C1orf229	0	71
C1orf233	0	51
C1orf234	0	99
C1orf27	0	100
C1orf35	0	85
C1orf43	0	98
C1orf50	0	98
C1orf52	0	91
C1orf53	0	91
C1orf54	0	99
C1orf56	0	93
C1orf61	0	97
C1orf64	0	93
C1orf68	0	99
C1orf74	0	99
C1orf85	0	98
C1orf86	0	90
C1orf87	0	99
C1orf94	0	97
C1orf95	0	87
C1QA	0	96
C1QB	0	94
C1QBP	0	93
C1QC	0	96
C1QL1	0	85
C1QL2	0	82
C1QL3	0	85
C1QL4	0	90
C1QTNF1	0	96
C1QTNF2	0	90
C1QTNF3	0	99
C1QTNF4	0	81
C1QTNF5	0	87
C1QTNF6	0	98
C1QTNF7	0	99
C1QTNF8	0	87
C1QTNF9	0	53
C1QTNF9B	0	57
C1QTNF9B-AS1	0	43
C1R	0	98
C1RL	0	96
C1S	0	99
C2	1	97
C20orf141	0	97
C20orf144	0	80
C20orf166	0	95
C20orf173	0	98
C20orf194	0	98
C20orf195	0	93
C20orf196	0	99
C20orf197	0	99
C20orf202	0	98
C20orf203	0	85
C20orf24	0	97
C20orf26	0	99
C20orf27	0	95
C20orf62	0	92
C20orf78	0	99
C20orf85	0	97
C20orf96	0	92
[truncated: 17,121 more rows]
